# Supplementary material for: Chaos and multi-scroll attractors in RCL-shunted junction coupled Jerk circuit connected by memristor
Source: PLoS One. 2018 Jan 17;13(1):e0191120. doi: 10.1371/journal.pone.0191120 (PMC5771607; doi:10.1371/journal.pone.0191120)
Supplement: S1 File — (DAT) [file pone.0191120.s001.DAT]

       0.000000       0.000000       0.000000      -0.000664      -0.137218      -0.137227
       0.000000       1.000000       0.000000      -0.000664      -0.137218      -0.137227
       0.000000       2.000000       0.000000      -0.000664      -0.137218      -0.137227
       0.000000       3.000000       0.000000      -0.000664      -0.137218      -0.137227
       0.000000       4.000000       0.000000      -0.000664      -0.137218      -0.137227
       0.000000       5.000000       0.000000      -0.000664      -0.137218      -0.137227
       0.000000       6.000000       0.000000      -0.000664      -0.137218      -0.137227
       0.000000       7.000000       0.000000      -0.000664      -0.137218      -0.137227
       0.000000       8.000000       0.000000      -0.000664      -0.137218      -0.137227
       0.000000       9.000000       0.000000      -0.000664      -0.137218      -0.137227
       0.000000      10.000000       0.000000      -0.000664      -0.137218      -0.137227
       0.000000      11.000000       0.000000      -0.000664      -0.137218      -0.137227
       0.000000      12.000000       0.000000      -0.000664      -0.137218      -0.137227
       0.000000      13.000000       0.000000      -0.000664      -0.137218      -0.137227
       0.000000      14.000000       0.000000      -0.000664      -0.137218      -0.137227
       0.000000      15.000000       0.000000      -0.000664      -0.137218      -0.137227
       0.000000      16.000000       0.000000      -0.000664      -0.137218      -0.137227
       0.000000      17.000000       0.000000      -0.000664      -0.137218      -0.137227
       0.000000      18.000000       0.000000      -0.000664      -0.137218      -0.137227
       0.000000      19.000000       0.000000      -0.000664      -0.137218      -0.137227
       0.000000      20.000000       0.000000      -0.000664      -0.137218      -0.137227
       0.000000      21.000000       0.000000      -0.000664      -0.137218      -0.137227
       0.000000      22.000000       0.000000      -0.000664      -0.137218      -0.137227
       0.000000      23.000000       0.000000      -0.000664      -0.137218      -0.137227
       0.000000      24.000000       0.000000      -0.000664      -0.137218      -0.137227
       0.000000      25.000000       0.000000      -0.000664      -0.137218      -0.137227
       0.000000      26.000000       0.000000      -0.000664      -0.137218      -0.137227
       0.000000      27.000000       0.000000      -0.000664      -0.137218      -0.137227
       0.000000      28.000000       0.000000      -0.000664      -0.137218      -0.137227
       0.000000      29.000000       0.000000      -0.000664      -0.137218      -0.137227
       0.000000      30.000000       0.000000      -0.000664      -0.137218      -0.137227
       0.050000       0.000000       0.000000      -0.000664      -0.137281      -0.137294
       0.050000       1.000000       0.000000      -0.000664      -0.137281      -0.137294
       0.050000       2.000000       0.000000      -0.000664      -0.137281      -0.137294
       0.050000       3.000000       0.000000      -0.000664      -0.137281      -0.137294
       0.050000       4.000000       0.000000      -0.000664      -0.137281      -0.137294
       0.050000       5.000000       0.000000      -0.000664      -0.137281      -0.137294
       0.050000       6.000000       0.000000      -0.000664      -0.137281      -0.137294
       0.050000       7.000000       0.000000      -0.000664      -0.137281      -0.137294
       0.050000       8.000000       0.000000      -0.000664      -0.137281      -0.137294
       0.050000       9.000000       0.000000      -0.000664      -0.137281      -0.137294
       0.050000      10.000000       0.000000      -0.000664      -0.137281      -0.137294
       0.050000      11.000000       0.000000      -0.000664      -0.137281      -0.137294
       0.050000      12.000000       0.000000      -0.000664      -0.137281      -0.137294
       0.050000      13.000000       0.000000      -0.000664      -0.137281      -0.137294
       0.050000      14.000000       0.000000      -0.000664      -0.137281      -0.137294
       0.050000      15.000000       0.000000      -0.000664      -0.137281      -0.137294
       0.050000      16.000000       0.000000      -0.000664      -0.137281      -0.137294
       0.050000      17.000000       0.000000      -0.000664      -0.137281      -0.137294
       0.050000      18.000000       0.000000      -0.000664      -0.137281      -0.137294
       0.050000      19.000000       0.000000      -0.000664      -0.137281      -0.137294
       0.050000      20.000000       0.000000      -0.000664      -0.137281      -0.137294
       0.050000      21.000000       0.000000      -0.000664      -0.137281      -0.137294
       0.050000      22.000000       0.000000      -0.000664      -0.137281      -0.137294
       0.050000      23.000000       0.000000      -0.000664      -0.137281      -0.137294
       0.050000      24.000000       0.000000      -0.000664      -0.137281      -0.137294
       0.050000      25.000000       0.000000      -0.000664      -0.137281      -0.137294
       0.050000      26.000000       0.000000      -0.000664      -0.137281      -0.137294
       0.050000      27.000000       0.000000      -0.000664      -0.137281      -0.137294
       0.050000      28.000000       0.000000      -0.000664      -0.137281      -0.137294
       0.050000      29.000000       0.000000      -0.000664      -0.137281      -0.137294
       0.050000      30.000000       0.000000      -0.000664      -0.137281      -0.137294
       0.100000       0.000000       0.000000      -0.000664      -0.137482      -0.137495
       0.100000       1.000000       0.000000      -0.000664      -0.137482      -0.137495
       0.100000       2.000000       0.000000      -0.000664      -0.137482      -0.137495
       0.100000       3.000000       0.000000      -0.000664      -0.137482      -0.137495
       0.100000       4.000000       0.000000      -0.000664      -0.137482      -0.137495
       0.100000       5.000000       0.000000      -0.000664      -0.137482      -0.137495
       0.100000       6.000000       0.000000      -0.000664      -0.137482      -0.137495
       0.100000       7.000000       0.000000      -0.000664      -0.137482      -0.137495
       0.100000       8.000000       0.000000      -0.000664      -0.137482      -0.137495
       0.100000       9.000000       0.000000      -0.000664      -0.137482      -0.137495
       0.100000      10.000000       0.000000      -0.000664      -0.137482      -0.137495
       0.100000      11.000000       0.000000      -0.000664      -0.137482      -0.137495
       0.100000      12.000000       0.000000      -0.000664      -0.137482      -0.137495
       0.100000      13.000000       0.000000      -0.000664      -0.137482      -0.137495
       0.100000      14.000000       0.000000      -0.000664      -0.137482      -0.137495
       0.100000      15.000000       0.000000      -0.000664      -0.137482      -0.137495
       0.100000      16.000000       0.000000      -0.000664      -0.137482      -0.137495
       0.100000      17.000000       0.000000      -0.000664      -0.137482      -0.137495
       0.100000      18.000000       0.000000      -0.000664      -0.137482      -0.137495
       0.100000      19.000000       0.000000      -0.000664      -0.137482      -0.137495
       0.100000      20.000000       0.000000      -0.000664      -0.137482      -0.137495
       0.100000      21.000000       0.000000      -0.000664      -0.137482      -0.137495
       0.100000      22.000000       0.000000      -0.000664      -0.137482      -0.137495
       0.100000      23.000000       0.000000      -0.000664      -0.137482      -0.137495
       0.100000      24.000000       0.000000      -0.000664      -0.137482      -0.137495
       0.100000      25.000000       0.000000      -0.000664      -0.137482      -0.137495
       0.100000      26.000000       0.000000      -0.000664      -0.137482      -0.137495
       0.100000      27.000000       0.000000      -0.000664      -0.137482      -0.137495
       0.100000      28.000000       0.000000      -0.000664      -0.137482      -0.137495
       0.100000      29.000000       0.000000      -0.000664      -0.137482      -0.137495
       0.100000      30.000000       0.000000      -0.000664      -0.137482      -0.137495
       0.150000       0.000000       0.000000      -0.000664      -0.137821      -0.137840
       0.150000       1.000000       0.000000      -0.000664      -0.137821      -0.137840
       0.150000       2.000000       0.000000      -0.000664      -0.137821      -0.137840
       0.150000       3.000000       0.000000      -0.000664      -0.137821      -0.137840
       0.150000       4.000000       0.000000      -0.000664      -0.137821      -0.137840
       0.150000       5.000000       0.000000      -0.000664      -0.137821      -0.137840
       0.150000       6.000000       0.000000      -0.000664      -0.137821      -0.137840
       0.150000       7.000000       0.000000      -0.000664      -0.137821      -0.137840
       0.150000       8.000000       0.000000      -0.000664      -0.137821      -0.137840
       0.150000       9.000000       0.000000      -0.000664      -0.137821      -0.137840
       0.150000      10.000000       0.000000      -0.000664      -0.137821      -0.137840
       0.150000      11.000000       0.000000      -0.000664      -0.137821      -0.137840
       0.150000      12.000000       0.000000      -0.000664      -0.137821      -0.137840
       0.150000      13.000000       0.000000      -0.000664      -0.137821      -0.137840
       0.150000      14.000000       0.000000      -0.000664      -0.137821      -0.137840
       0.150000      15.000000       0.000000      -0.000664      -0.137821      -0.137840
       0.150000      16.000000       0.000000      -0.000664      -0.137821      -0.137840
       0.150000      17.000000       0.000000      -0.000664      -0.137821      -0.137840
       0.150000      18.000000       0.000000      -0.000664      -0.137821      -0.137840
       0.150000      19.000000       0.000000      -0.000664      -0.137821      -0.137840
       0.150000      20.000000       0.000000      -0.000664      -0.137821      -0.137840
       0.150000      21.000000       0.000000      -0.000664      -0.137821      -0.137840
       0.150000      22.000000       0.000000      -0.000664      -0.137821      -0.137840
       0.150000      23.000000       0.000000      -0.000664      -0.137821      -0.137840
       0.150000      24.000000       0.000000      -0.000664      -0.137821      -0.137840
       0.150000      25.000000       0.000000      -0.000664      -0.137821      -0.137840
       0.150000      26.000000       0.000000      -0.000664      -0.137821      -0.137840
       0.150000      27.000000       0.000000      -0.000664      -0.137821      -0.137840
       0.150000      28.000000       0.000000      -0.000664      -0.137821      -0.137840
       0.150000      29.000000       0.000000      -0.000664      -0.137821      -0.137840
       0.150000      30.000000       0.000000      -0.000664      -0.137821      -0.137840
       0.200000       0.000000       0.000000      -0.000664      -0.138308      -0.138329
       0.200000       1.000000       0.000000      -0.000664      -0.138308      -0.138329
       0.200000       2.000000       0.000000      -0.000664      -0.138308      -0.138329
       0.200000       3.000000       0.000000      -0.000664      -0.138308      -0.138329
       0.200000       4.000000       0.000000      -0.000664      -0.138308      -0.138329
       0.200000       5.000000       0.000000      -0.000664      -0.138308      -0.138329
       0.200000       6.000000       0.000000      -0.000664      -0.138308      -0.138329
       0.200000       7.000000       0.000000      -0.000664      -0.138308      -0.138329
       0.200000       8.000000       0.000000      -0.000664      -0.138308      -0.138329
       0.200000       9.000000       0.000000      -0.000664      -0.138308      -0.138329
       0.200000      10.000000       0.000000      -0.000664      -0.138308      -0.138329
       0.200000      11.000000       0.000000      -0.000664      -0.138308      -0.138329
       0.200000      12.000000       0.000000      -0.000664      -0.138308      -0.138329
       0.200000      13.000000       0.000000      -0.000664      -0.138308      -0.138329
       0.200000      14.000000       0.000000      -0.000664      -0.138308      -0.138329
       0.200000      15.000000       0.000000      -0.000664      -0.138308      -0.138329
       0.200000      16.000000       0.000000      -0.000664      -0.138308      -0.138329
       0.200000      17.000000       0.000000      -0.000664      -0.138308      -0.138329
       0.200000      18.000000       0.000000      -0.000664      -0.138308      -0.138329
       0.200000      19.000000       0.000000      -0.000664      -0.138308      -0.138329
       0.200000      20.000000       0.000000      -0.000664      -0.138308      -0.138329
       0.200000      21.000000       0.000000      -0.000664      -0.138308      -0.138329
       0.200000      22.000000       0.000000      -0.000664      -0.138308      -0.138329
       0.200000      23.000000       0.000000      -0.000664      -0.138308      -0.138329
       0.200000      24.000000       0.000000      -0.000664      -0.138308      -0.138329
       0.200000      25.000000       0.000000      -0.000664      -0.138308      -0.138329
       0.200000      26.000000       0.000000      -0.000664      -0.138308      -0.138329
       0.200000      27.000000       0.000000      -0.000664      -0.138308      -0.138329
       0.200000      28.000000       0.000000      -0.000664      -0.138308      -0.138329
       0.200000      29.000000       0.000000      -0.000664      -0.138308      -0.138329
       0.200000      30.000000       0.000000      -0.000664      -0.138308      -0.138329
       0.250000       0.000000       0.000000      -0.000664      -0.138956      -0.138972
       0.250000       1.000000       0.000000      -0.000664      -0.138956      -0.138972
       0.250000       2.000000       0.000000      -0.000664      -0.138956      -0.138972
       0.250000       3.000000       0.000000      -0.000664      -0.138956      -0.138972
       0.250000       4.000000       0.000000      -0.000664      -0.138956      -0.138972
       0.250000       5.000000       0.000000      -0.000664      -0.138956      -0.138972
       0.250000       6.000000       0.000000      -0.000664      -0.138956      -0.138972
       0.250000       7.000000       0.000000      -0.000664      -0.138956      -0.138972
       0.250000       8.000000       0.000000      -0.000664      -0.138956      -0.138972
       0.250000       9.000000       0.000000      -0.000664      -0.138956      -0.138972
       0.250000      10.000000       0.000000      -0.000664      -0.138956      -0.138972
       0.250000      11.000000       0.000000      -0.000664      -0.138956      -0.138972
       0.250000      12.000000       0.000000      -0.000664      -0.138956      -0.138972
       0.250000      13.000000       0.000000      -0.000664      -0.138956      -0.138972
       0.250000      14.000000       0.000000      -0.000664      -0.138956      -0.138972
       0.250000      15.000000       0.000000      -0.000664      -0.138956      -0.138972
       0.250000      16.000000       0.000000      -0.000664      -0.138956      -0.138972
       0.250000      17.000000       0.000000      -0.000664      -0.138956      -0.138972
       0.250000      18.000000       0.000000      -0.000664      -0.138956      -0.138972
       0.250000      19.000000       0.000000      -0.000664      -0.138956      -0.138972
       0.250000      20.000000       0.000000      -0.000664      -0.138956      -0.138972
       0.250000      21.000000       0.000000      -0.000664      -0.138956      -0.138972
       0.250000      22.000000       0.000000      -0.000664      -0.138956      -0.138972
       0.250000      23.000000       0.000000      -0.000664      -0.138956      -0.138972
       0.250000      24.000000       0.000000      -0.000664      -0.138956      -0.138972
       0.250000      25.000000       0.000000      -0.000664      -0.138956      -0.138972
       0.250000      26.000000       0.000000      -0.000664      -0.138956      -0.138972
       0.250000      27.000000       0.000000      -0.000664      -0.138956      -0.138972
       0.250000      28.000000       0.000000      -0.000664      -0.138956      -0.138972
       0.250000      29.000000       0.000000      -0.000664      -0.138956      -0.138972
       0.250000      30.000000       0.000000      -0.000664      -0.138956      -0.138972
       0.300000       0.000000       0.000000      -0.000664      -0.139763      -0.139795
       0.300000       1.000000       0.000000      -0.000664      -0.139763      -0.139795
       0.300000       2.000000       0.000000      -0.000664      -0.139763      -0.139795
       0.300000       3.000000       0.000000      -0.000664      -0.139763      -0.139795
       0.300000       4.000000       0.000000      -0.000664      -0.139763      -0.139795
       0.300000       5.000000       0.000000      -0.000664      -0.139763      -0.139795
       0.300000       6.000000       0.000000      -0.000664      -0.139763      -0.139795
       0.300000       7.000000       0.000000      -0.000664      -0.139763      -0.139795
       0.300000       8.000000       0.000000      -0.000664      -0.139763      -0.139795
       0.300000       9.000000       0.000000      -0.000664      -0.139763      -0.139795
       0.300000      10.000000       0.000000      -0.000664      -0.139763      -0.139795
       0.300000      11.000000       0.000000      -0.000664      -0.139763      -0.139795
       0.300000      12.000000       0.000000      -0.000664      -0.139763      -0.139795
       0.300000      13.000000       0.000000      -0.000664      -0.139763      -0.139795
       0.300000      14.000000       0.000000      -0.000664      -0.139763      -0.139795
       0.300000      15.000000       0.000000      -0.000664      -0.139763      -0.139795
       0.300000      16.000000       0.000000      -0.000664      -0.139763      -0.139795
       0.300000      17.000000       0.000000      -0.000664      -0.139763      -0.139795
       0.300000      18.000000       0.000000      -0.000664      -0.139763      -0.139795
       0.300000      19.000000       0.000000      -0.000664      -0.139763      -0.139795
       0.300000      20.000000       0.000000      -0.000664      -0.139763      -0.139795
       0.300000      21.000000       0.000000      -0.000664      -0.139763      -0.139795
       0.300000      22.000000       0.000000      -0.000664      -0.139763      -0.139795
       0.300000      23.000000       0.000000      -0.000664      -0.139763      -0.139795
       0.300000      24.000000       0.000000      -0.000664      -0.139763      -0.139795
       0.300000      25.000000       0.000000      -0.000664      -0.139763      -0.139795
       0.300000      26.000000       0.000000      -0.000664      -0.139763      -0.139795
       0.300000      27.000000       0.000000      -0.000664      -0.139763      -0.139795
       0.300000      28.000000       0.000000      -0.000664      -0.139763      -0.139795
       0.300000      29.000000       0.000000      -0.000664      -0.139763      -0.139795
       0.300000      30.000000       0.000000      -0.000664      -0.139763      -0.139795
       0.350000       0.000000       0.000000      -0.000664      -0.140765      -0.140801
       0.350000       1.000000       0.000000      -0.000664      -0.140765      -0.140801
       0.350000       2.000000       0.000000      -0.000664      -0.140765      -0.140801
       0.350000       3.000000       0.000000      -0.000664      -0.140765      -0.140801
       0.350000       4.000000       0.000000      -0.000664      -0.140765      -0.140801
       0.350000       5.000000       0.000000      -0.000664      -0.140765      -0.140801
       0.350000       6.000000       0.000000      -0.000664      -0.140765      -0.140801
       0.350000       7.000000       0.000000      -0.000664      -0.140765      -0.140801
       0.350000       8.000000       0.000000      -0.000664      -0.140765      -0.140801
       0.350000       9.000000       0.000000      -0.000664      -0.140765      -0.140801
       0.350000      10.000000       0.000000      -0.000664      -0.140765      -0.140801
       0.350000      11.000000       0.000000      -0.000664      -0.140765      -0.140801
       0.350000      12.000000       0.000000      -0.000664      -0.140765      -0.140801
       0.350000      13.000000       0.000000      -0.000664      -0.140765      -0.140801
       0.350000      14.000000       0.000000      -0.000664      -0.140765      -0.140801
       0.350000      15.000000       0.000000      -0.000664      -0.140765      -0.140801
       0.350000      16.000000       0.000000      -0.000664      -0.140765      -0.140801
       0.350000      17.000000       0.000000      -0.000664      -0.140765      -0.140801
       0.350000      18.000000       0.000000      -0.000664      -0.140765      -0.140801
       0.350000      19.000000       0.000000      -0.000664      -0.140765      -0.140801
       0.350000      20.000000       0.000000      -0.000664      -0.140765      -0.140801
       0.350000      21.000000       0.000000      -0.000664      -0.140765      -0.140801
       0.350000      22.000000       0.000000      -0.000664      -0.140765      -0.140801
       0.350000      23.000000       0.000000      -0.000664      -0.140765      -0.140801
       0.350000      24.000000       0.000000      -0.000664      -0.140765      -0.140801
       0.350000      25.000000       0.000000      -0.000664      -0.140765      -0.140801
       0.350000      26.000000       0.000000      -0.000664      -0.140765      -0.140801
       0.350000      27.000000       0.000000      -0.000664      -0.140765      -0.140801
       0.350000      28.000000       0.000000      -0.000664      -0.140765      -0.140801
       0.350000      29.000000       0.000000      -0.000664      -0.140765      -0.140801
       0.350000      30.000000       0.000000      -0.000664      -0.140765      -0.140801
       0.400000       0.000000       0.000000      -0.000664      -0.141981      -0.142019
       0.400000       1.000000       0.000000      -0.000664      -0.141981      -0.142019
       0.400000       2.000000       0.000000      -0.000664      -0.141981      -0.142019
       0.400000       3.000000       0.000000      -0.000664      -0.141981      -0.142019
       0.400000       4.000000       0.000000      -0.000664      -0.141981      -0.142019
       0.400000       5.000000       0.000000      -0.000664      -0.141981      -0.142019
       0.400000       6.000000       0.000000      -0.000664      -0.141981      -0.142019
       0.400000       7.000000       0.000000      -0.000664      -0.141981      -0.142019
       0.400000       8.000000       0.000000      -0.000664      -0.141981      -0.142019
       0.400000       9.000000       0.000000      -0.000664      -0.141981      -0.142019
       0.400000      10.000000       0.000000      -0.000664      -0.141981      -0.142019
       0.400000      11.000000       0.000000      -0.000664      -0.141981      -0.142019
       0.400000      12.000000       0.000000      -0.000664      -0.141981      -0.142019
       0.400000      13.000000       0.000000      -0.000664      -0.141981      -0.142019
       0.400000      14.000000       0.000000      -0.000664      -0.141981      -0.142019
       0.400000      15.000000       0.000000      -0.000664      -0.141981      -0.142019
       0.400000      16.000000       0.000000      -0.000664      -0.141981      -0.142019
       0.400000      17.000000       0.000000      -0.000664      -0.141981      -0.142019
       0.400000      18.000000       0.000000      -0.000664      -0.141981      -0.142019
       0.400000      19.000000       0.000000      -0.000664      -0.141981      -0.142019
       0.400000      20.000000       0.000000      -0.000664      -0.141981      -0.142019
       0.400000      21.000000       0.000000      -0.000664      -0.141981      -0.142019
       0.400000      22.000000       0.000000      -0.000664      -0.141981      -0.142019
       0.400000      23.000000       0.000000      -0.000664      -0.141981      -0.142019
       0.400000      24.000000       0.000000      -0.000664      -0.141981      -0.142019
       0.400000      25.000000       0.000000      -0.000664      -0.141981      -0.142019
       0.400000      26.000000       0.000000      -0.000664      -0.141981      -0.142019
       0.400000      27.000000       0.000000      -0.000664      -0.141981      -0.142019
       0.400000      28.000000       0.000000      -0.000664      -0.141981      -0.142019
       0.400000      29.000000       0.000000      -0.000664      -0.141981      -0.142019
       0.400000      30.000000       0.000000      -0.000664      -0.141981      -0.142019
       0.450000       0.000000       0.000000      -0.000664      -0.143453      -0.143471
       0.450000       1.000000       0.000000      -0.000664      -0.143453      -0.143471
       0.450000       2.000000       0.000000      -0.000664      -0.143453      -0.143471
       0.450000       3.000000       0.000000      -0.000664      -0.143453      -0.143471
       0.450000       4.000000       0.000000      -0.000664      -0.143453      -0.143471
       0.450000       5.000000       0.000000      -0.000664      -0.143453      -0.143471
       0.450000       6.000000       0.000000      -0.000664      -0.143453      -0.143471
       0.450000       7.000000       0.000000      -0.000664      -0.143453      -0.143471
       0.450000       8.000000       0.000000      -0.000664      -0.143453      -0.143471
       0.450000       9.000000       0.000000      -0.000664      -0.143453      -0.143471
       0.450000      10.000000       0.000000      -0.000664      -0.143453      -0.143471
       0.450000      11.000000       0.000000      -0.000664      -0.143453      -0.143471
       0.450000      12.000000       0.000000      -0.000664      -0.143453      -0.143471
       0.450000      13.000000       0.000000      -0.000664      -0.143453      -0.143471
       0.450000      14.000000       0.000000      -0.000664      -0.143453      -0.143471
       0.450000      15.000000       0.000000      -0.000664      -0.143453      -0.143471
       0.450000      16.000000       0.000000      -0.000664      -0.143453      -0.143471
       0.450000      17.000000       0.000000      -0.000664      -0.143453      -0.143471
       0.450000      18.000000       0.000000      -0.000664      -0.143453      -0.143471
       0.450000      19.000000       0.000000      -0.000664      -0.143453      -0.143471
       0.450000      20.000000       0.000000      -0.000664      -0.143453      -0.143471
       0.450000      21.000000       0.000000      -0.000664      -0.143453      -0.143471
       0.450000      22.000000       0.000000      -0.000664      -0.143453      -0.143471
       0.450000      23.000000       0.000000      -0.000664      -0.143453      -0.143471
       0.450000      24.000000       0.000000      -0.000664      -0.143453      -0.143471
       0.450000      25.000000       0.000000      -0.000664      -0.143453      -0.143471
       0.450000      26.000000       0.000000      -0.000664      -0.143453      -0.143471
       0.450000      27.000000       0.000000      -0.000664      -0.143453      -0.143471
       0.450000      28.000000       0.000000      -0.000664      -0.143453      -0.143471
       0.450000      29.000000       0.000000      -0.000664      -0.143453      -0.143471
       0.450000      30.000000       0.000000      -0.000664      -0.143453      -0.143471
       0.500000       0.000000       0.000000      -0.000664      -0.145194      -0.145231
       0.500000       1.000000       0.000000      -0.000664      -0.145194      -0.145231
       0.500000       2.000000       0.000000      -0.000664      -0.145194      -0.145231
       0.500000       3.000000       0.000000      -0.000664      -0.145194      -0.145231
       0.500000       4.000000       0.000000      -0.000664      -0.145194      -0.145231
       0.500000       5.000000       0.000000      -0.000664      -0.145194      -0.145231
       0.500000       6.000000       0.000000      -0.000664      -0.145194      -0.145231
       0.500000       7.000000       0.000000      -0.000664      -0.145194      -0.145231
       0.500000       8.000000       0.000000      -0.000664      -0.145194      -0.145231
       0.500000       9.000000       0.000000      -0.000664      -0.145194      -0.145231
       0.500000      10.000000       0.000000      -0.000664      -0.145194      -0.145231
       0.500000      11.000000       0.000000      -0.000664      -0.145194      -0.145231
       0.500000      12.000000       0.000000      -0.000664      -0.145194      -0.145231
       0.500000      13.000000       0.000000      -0.000664      -0.145194      -0.145231
       0.500000      14.000000       0.000000      -0.000664      -0.145194      -0.145231
       0.500000      15.000000       0.000000      -0.000664      -0.145194      -0.145231
       0.500000      16.000000       0.000000      -0.000664      -0.145194      -0.145231
       0.500000      17.000000       0.000000      -0.000664      -0.145194      -0.145231
       0.500000      18.000000       0.000000      -0.000664      -0.145194      -0.145231
       0.500000      19.000000       0.000000      -0.000664      -0.145194      -0.145231
       0.500000      20.000000       0.000000      -0.000664      -0.145194      -0.145231
       0.500000      21.000000       0.000000      -0.000664      -0.145194      -0.145231
       0.500000      22.000000       0.000000      -0.000664      -0.145194      -0.145231
       0.500000      23.000000       0.000000      -0.000664      -0.145194      -0.145231
       0.500000      24.000000       0.000000      -0.000664      -0.145194      -0.145231
       0.500000      25.000000       0.000000      -0.000664      -0.145194      -0.145231
       0.500000      26.000000       0.000000      -0.000664      -0.145194      -0.145231
       0.500000      27.000000       0.000000      -0.000664      -0.145194      -0.145231
       0.500000      28.000000       0.000000      -0.000664      -0.145194      -0.145231
       0.500000      29.000000       0.000000      -0.000664      -0.145194      -0.145231
       0.500000      30.000000       0.000000      -0.000664      -0.145194      -0.145231
       0.550000       0.000000       0.000000      -0.000664      -0.147301      -0.147319
       0.550000       1.000000       0.000000      -0.000664      -0.147301      -0.147319
       0.550000       2.000000       0.000000      -0.000664      -0.147301      -0.147319
       0.550000       3.000000       0.000000      -0.000664      -0.147301      -0.147319
       0.550000       4.000000       0.000000      -0.000664      -0.147301      -0.147319
       0.550000       5.000000       0.000000      -0.000664      -0.147301      -0.147319
       0.550000       6.000000       0.000000      -0.000664      -0.147301      -0.147319
       0.550000       7.000000       0.000000      -0.000664      -0.147301      -0.147319
       0.550000       8.000000       0.000000      -0.000664      -0.147301      -0.147319
       0.550000       9.000000       0.000000      -0.000664      -0.147301      -0.147319
       0.550000      10.000000       0.000000      -0.000664      -0.147301      -0.147319
       0.550000      11.000000       0.000000      -0.000664      -0.147301      -0.147319
       0.550000      12.000000       0.000000      -0.000664      -0.147301      -0.147319
       0.550000      13.000000       0.000000      -0.000664      -0.147301      -0.147319
       0.550000      14.000000       0.000000      -0.000664      -0.147301      -0.147319
       0.550000      15.000000       0.000000      -0.000664      -0.147301      -0.147319
       0.550000      16.000000       0.000000      -0.000664      -0.147301      -0.147319
       0.550000      17.000000       0.000000      -0.000664      -0.147301      -0.147319
       0.550000      18.000000       0.000000      -0.000664      -0.147301      -0.147319
       0.550000      19.000000       0.000000      -0.000664      -0.147301      -0.147319
       0.550000      20.000000       0.000000      -0.000664      -0.147301      -0.147319
       0.550000      21.000000       0.000000      -0.000664      -0.147301      -0.147319
       0.550000      22.000000       0.000000      -0.000664      -0.147301      -0.147319
       0.550000      23.000000       0.000000      -0.000664      -0.147301      -0.147319
       0.550000      24.000000       0.000000      -0.000664      -0.147301      -0.147319
       0.550000      25.000000       0.000000      -0.000664      -0.147301      -0.147319
       0.550000      26.000000       0.000000      -0.000664      -0.147301      -0.147319
       0.550000      27.000000       0.000000      -0.000664      -0.147301      -0.147319
       0.550000      28.000000       0.000000      -0.000664      -0.147301      -0.147319
       0.550000      29.000000       0.000000      -0.000664      -0.147301      -0.147319
       0.550000      30.000000       0.000000      -0.000664      -0.147301      -0.147319
       0.600000       0.000000       0.000000      -0.000664      -0.149832      -0.149842
       0.600000       1.000000       0.000000      -0.000664      -0.149832      -0.149842
       0.600000       2.000000       0.000000      -0.000664      -0.149832      -0.149842
       0.600000       3.000000       0.000000      -0.000664      -0.149832      -0.149842
       0.600000       4.000000       0.000000      -0.000664      -0.149832      -0.149842
       0.600000       5.000000       0.000000      -0.000664      -0.149832      -0.149842
       0.600000       6.000000       0.000000      -0.000664      -0.149832      -0.149842
       0.600000       7.000000       0.000000      -0.000664      -0.149832      -0.149842
       0.600000       8.000000       0.000000      -0.000664      -0.149832      -0.149842
       0.600000       9.000000       0.000000      -0.000664      -0.149832      -0.149842
       0.600000      10.000000       0.000000      -0.000664      -0.149832      -0.149842
       0.600000      11.000000       0.000000      -0.000664      -0.149832      -0.149842
       0.600000      12.000000       0.000000      -0.000664      -0.149832      -0.149842
       0.600000      13.000000       0.000000      -0.000664      -0.149832      -0.149842
       0.600000      14.000000       0.000000      -0.000664      -0.149832      -0.149842
       0.600000      15.000000       0.000000      -0.000664      -0.149832      -0.149842
       0.600000      16.000000       0.000000      -0.000664      -0.149832      -0.149842
       0.600000      17.000000       0.000000      -0.000664      -0.149832      -0.149842
       0.600000      18.000000       0.000000      -0.000664      -0.149832      -0.149842
       0.600000      19.000000       0.000000      -0.000664      -0.149832      -0.149842
       0.600000      20.000000       0.000000      -0.000664      -0.149832      -0.149842
       0.600000      21.000000       0.000000      -0.000664      -0.149832      -0.149842
       0.600000      22.000000       0.000000      -0.000664      -0.149832      -0.149842
       0.600000      23.000000       0.000000      -0.000664      -0.149832      -0.149842
       0.600000      24.000000       0.000000      -0.000664      -0.149832      -0.149842
       0.600000      25.000000       0.000000      -0.000664      -0.149832      -0.149842
       0.600000      26.000000       0.000000      -0.000664      -0.149832      -0.149842
       0.600000      27.000000       0.000000      -0.000664      -0.149832      -0.149842
       0.600000      28.000000       0.000000      -0.000664      -0.149832      -0.149842
       0.600000      29.000000       0.000000      -0.000664      -0.149832      -0.149842
       0.600000      30.000000       0.000000      -0.000664      -0.149832      -0.149842
       0.650000       0.000000       0.000000      -0.000664      -0.152889      -0.152932
       0.650000       1.000000       0.000000      -0.000664      -0.152889      -0.152932
       0.650000       2.000000       0.000000      -0.000664      -0.152889      -0.152932
       0.650000       3.000000       0.000000      -0.000664      -0.152889      -0.152932
       0.650000       4.000000       0.000000      -0.000664      -0.152889      -0.152932
       0.650000       5.000000       0.000000      -0.000664      -0.152889      -0.152932
       0.650000       6.000000       0.000000      -0.000664      -0.152889      -0.152932
       0.650000       7.000000       0.000000      -0.000664      -0.152889      -0.152932
       0.650000       8.000000       0.000000      -0.000664      -0.152889      -0.152932
       0.650000       9.000000       0.000000      -0.000664      -0.152889      -0.152932
       0.650000      10.000000       0.000000      -0.000664      -0.152889      -0.152932
       0.650000      11.000000       0.000000      -0.000664      -0.152889      -0.152932
       0.650000      12.000000       0.000000      -0.000664      -0.152889      -0.152932
       0.650000      13.000000       0.000000      -0.000664      -0.152889      -0.152932
       0.650000      14.000000       0.000000      -0.000664      -0.152889      -0.152932
       0.650000      15.000000       0.000000      -0.000664      -0.152889      -0.152932
       0.650000      16.000000       0.000000      -0.000664      -0.152889      -0.152932
       0.650000      17.000000       0.000000      -0.000664      -0.152889      -0.152932
       0.650000      18.000000       0.000000      -0.000664      -0.152889      -0.152932
       0.650000      19.000000       0.000000      -0.000664      -0.152889      -0.152932
       0.650000      20.000000       0.000000      -0.000664      -0.152889      -0.152932
       0.650000      21.000000       0.000000      -0.000664      -0.152889      -0.152932
       0.650000      22.000000       0.000000      -0.000664      -0.152889      -0.152932
       0.650000      23.000000       0.000000      -0.000664      -0.152889      -0.152932
       0.650000      24.000000       0.000000      -0.000664      -0.152889      -0.152932
       0.650000      25.000000       0.000000      -0.000664      -0.152889      -0.152932
       0.650000      26.000000       0.000000      -0.000664      -0.152889      -0.152932
       0.650000      27.000000       0.000000      -0.000664      -0.152889      -0.152932
       0.650000      28.000000       0.000000      -0.000664      -0.152889      -0.152932
       0.650000      29.000000       0.000000      -0.000664      -0.152889      -0.152932
       0.650000      30.000000       0.000000      -0.000664      -0.152889      -0.152932
       0.700000       0.000000       0.000000      -0.000664      -0.156704      -0.156706
       0.700000       1.000000       0.000000      -0.000664      -0.156704      -0.156706
       0.700000       2.000000       0.000000      -0.000664      -0.156704      -0.156706
       0.700000       3.000000       0.000000      -0.000664      -0.156704      -0.156706
       0.700000       4.000000       0.000000      -0.000664      -0.156704      -0.156706
       0.700000       5.000000       0.000000      -0.000664      -0.156704      -0.156706
       0.700000       6.000000       0.000000      -0.000664      -0.156704      -0.156706
       0.700000       7.000000       0.000000      -0.000664      -0.156704      -0.156706
       0.700000       8.000000       0.000000      -0.000664      -0.156704      -0.156706
       0.700000       9.000000       0.000000      -0.000664      -0.156704      -0.156706
       0.700000      10.000000       0.000000      -0.000664      -0.156704      -0.156706
       0.700000      11.000000       0.000000      -0.000664      -0.156704      -0.156706
       0.700000      12.000000       0.000000      -0.000664      -0.156704      -0.156706
       0.700000      13.000000       0.000000      -0.000664      -0.156704      -0.156706
       0.700000      14.000000       0.000000      -0.000664      -0.156704      -0.156706
       0.700000      15.000000       0.000000      -0.000664      -0.156704      -0.156706
       0.700000      16.000000       0.000000      -0.000664      -0.156704      -0.156706
       0.700000      17.000000       0.000000      -0.000664      -0.156704      -0.156706
       0.700000      18.000000       0.000000      -0.000664      -0.156704      -0.156706
       0.700000      19.000000       0.000000      -0.000664      -0.156704      -0.156706
       0.700000      20.000000       0.000000      -0.000664      -0.156704      -0.156706
       0.700000      21.000000       0.000000      -0.000664      -0.156704      -0.156706
       0.700000      22.000000       0.000000      -0.000664      -0.156704      -0.156706
       0.700000      23.000000       0.000000      -0.000664      -0.156704      -0.156706
       0.700000      24.000000       0.000000      -0.000664      -0.156704      -0.156706
       0.700000      25.000000       0.000000      -0.000664      -0.156704      -0.156706
       0.700000      26.000000       0.000000      -0.000664      -0.156704      -0.156706
       0.700000      27.000000       0.000000      -0.000664      -0.156704      -0.156706
       0.700000      28.000000       0.000000      -0.000664      -0.156704      -0.156706
       0.700000      29.000000       0.000000      -0.000664      -0.156704      -0.156706
       0.700000      30.000000       0.000000      -0.000664      -0.156704      -0.156706
       0.750000       0.000000       0.000000      -0.000664      -0.161477      -0.161516
       0.750000       1.000000       0.000000      -0.000664      -0.161477      -0.161516
       0.750000       2.000000       0.000000      -0.000664      -0.161477      -0.161516
       0.750000       3.000000       0.000000      -0.000664      -0.161477      -0.161516
       0.750000       4.000000       0.000000      -0.000664      -0.161477      -0.161516
       0.750000       5.000000       0.000000      -0.000664      -0.161477      -0.161516
       0.750000       6.000000       0.000000      -0.000664      -0.161477      -0.161516
       0.750000       7.000000       0.000000      -0.000664      -0.161477      -0.161516
       0.750000       8.000000       0.000000      -0.000664      -0.161477      -0.161516
       0.750000       9.000000       0.000000      -0.000664      -0.161477      -0.161516
       0.750000      10.000000       0.000000      -0.000664      -0.161477      -0.161516
       0.750000      11.000000       0.000000      -0.000664      -0.161477      -0.161516
       0.750000      12.000000       0.000000      -0.000664      -0.161477      -0.161516
       0.750000      13.000000       0.000000      -0.000664      -0.161477      -0.161516
       0.750000      14.000000       0.000000      -0.000664      -0.161477      -0.161516
       0.750000      15.000000       0.000000      -0.000664      -0.161477      -0.161516
       0.750000      16.000000       0.000000      -0.000664      -0.161477      -0.161516
       0.750000      17.000000       0.000000      -0.000664      -0.161477      -0.161516
       0.750000      18.000000       0.000000      -0.000664      -0.161477      -0.161516
       0.750000      19.000000       0.000000      -0.000664      -0.161477      -0.161516
       0.750000      20.000000       0.000000      -0.000664      -0.161477      -0.161516
       0.750000      21.000000       0.000000      -0.000664      -0.161477      -0.161516
       0.750000      22.000000       0.000000      -0.000664      -0.161477      -0.161516
       0.750000      23.000000       0.000000      -0.000664      -0.161477      -0.161516
       0.750000      24.000000       0.000000      -0.000664      -0.161477      -0.161516
       0.750000      25.000000       0.000000      -0.000664      -0.161477      -0.161516
       0.750000      26.000000       0.000000      -0.000664      -0.161477      -0.161516
       0.750000      27.000000       0.000000      -0.000664      -0.161477      -0.161516
       0.750000      28.000000       0.000000      -0.000664      -0.161477      -0.161516
       0.750000      29.000000       0.000000      -0.000664      -0.161477      -0.161516
       0.750000      30.000000       0.000000      -0.000664      -0.161477      -0.161516
       0.800000       0.000000       0.000000      -0.000664      -0.167732      -0.167770
       0.800000       1.000000       0.000000      -0.000664      -0.167732      -0.167770
       0.800000       2.000000       0.000000      -0.000664      -0.167732      -0.167770
       0.800000       3.000000       0.000000      -0.000664      -0.167732      -0.167770
       0.800000       4.000000       0.000000      -0.000664      -0.167732      -0.167770
       0.800000       5.000000       0.000000      -0.000664      -0.167732      -0.167770
       0.800000       6.000000       0.000000      -0.000664      -0.167732      -0.167770
       0.800000       7.000000       0.000000      -0.000664      -0.167732      -0.167770
       0.800000       8.000000       0.000000      -0.000664      -0.167732      -0.167770
       0.800000       9.000000       0.000000      -0.000664      -0.167732      -0.167770
       0.800000      10.000000       0.000000      -0.000664      -0.167732      -0.167770
       0.800000      11.000000       0.000000      -0.000664      -0.167732      -0.167770
       0.800000      12.000000       0.000000      -0.000664      -0.167732      -0.167770
       0.800000      13.000000       0.000000      -0.000664      -0.167732      -0.167770
       0.800000      14.000000       0.000000      -0.000664      -0.167732      -0.167770
       0.800000      15.000000       0.000000      -0.000664      -0.167732      -0.167770
       0.800000      16.000000       0.000000      -0.000664      -0.167732      -0.167770
       0.800000      17.000000       0.000000      -0.000664      -0.167732      -0.167770
       0.800000      18.000000       0.000000      -0.000664      -0.167732      -0.167770
       0.800000      19.000000       0.000000      -0.000664      -0.167732      -0.167770
       0.800000      20.000000       0.000000      -0.000664      -0.167732      -0.167770
       0.800000      21.000000       0.000000      -0.000664      -0.167732      -0.167770
       0.800000      22.000000       0.000000      -0.000664      -0.167732      -0.167770
       0.800000      23.000000       0.000000      -0.000664      -0.167732      -0.167770
       0.800000      24.000000       0.000000      -0.000664      -0.167732      -0.167770
       0.800000      25.000000       0.000000      -0.000664      -0.167732      -0.167770
       0.800000      26.000000       0.000000      -0.000664      -0.167732      -0.167770
       0.800000      27.000000       0.000000      -0.000664      -0.167732      -0.167770
       0.800000      28.000000       0.000000      -0.000664      -0.167732      -0.167770
       0.800000      29.000000       0.000000      -0.000664      -0.167732      -0.167770
       0.800000      30.000000       0.000000      -0.000664      -0.167732      -0.167770
       0.850000       0.000000       0.000000      -0.000664      -0.176338      -0.176359
       0.850000       1.000000       0.000000      -0.000664      -0.176338      -0.176359
       0.850000       2.000000       0.000000      -0.000664      -0.176338      -0.176359
       0.850000       3.000000       0.000000      -0.000664      -0.176338      -0.176359
       0.850000       4.000000       0.000000      -0.000664      -0.176338      -0.176359
       0.850000       5.000000       0.000000      -0.000664      -0.176338      -0.176359
       0.850000       6.000000       0.000000      -0.000664      -0.176338      -0.176359
       0.850000       7.000000       0.000000      -0.000664      -0.176338      -0.176359
       0.850000       8.000000       0.000000      -0.000664      -0.176338      -0.176359
       0.850000       9.000000       0.000000      -0.000664      -0.176338      -0.176359
       0.850000      10.000000       0.000000      -0.000664      -0.176338      -0.176359
       0.850000      11.000000       0.000000      -0.000664      -0.176338      -0.176359
       0.850000      12.000000       0.000000      -0.000664      -0.176338      -0.176359
       0.850000      13.000000       0.000000      -0.000664      -0.176338      -0.176359
       0.850000      14.000000       0.000000      -0.000664      -0.176338      -0.176359
       0.850000      15.000000       0.000000      -0.000664      -0.176338      -0.176359
       0.850000      16.000000       0.000000      -0.000664      -0.176338      -0.176359
       0.850000      17.000000       0.000000      -0.000664      -0.176338      -0.176359
       0.850000      18.000000       0.000000      -0.000664      -0.176338      -0.176359
       0.850000      19.000000       0.000000      -0.000664      -0.176338      -0.176359
       0.850000      20.000000       0.000000      -0.000664      -0.176338      -0.176359
       0.850000      21.000000       0.000000      -0.000664      -0.176338      -0.176359
       0.850000      22.000000       0.000000      -0.000664      -0.176338      -0.176359
       0.850000      23.000000       0.000000      -0.000664      -0.176338      -0.176359
       0.850000      24.000000       0.000000      -0.000664      -0.176338      -0.176359
       0.850000      25.000000       0.000000      -0.000664      -0.176338      -0.176359
       0.850000      26.000000       0.000000      -0.000664      -0.176338      -0.176359
       0.850000      27.000000       0.000000      -0.000664      -0.176338      -0.176359
       0.850000      28.000000       0.000000      -0.000664      -0.176338      -0.176359
       0.850000      29.000000       0.000000      -0.000664      -0.176338      -0.176359
       0.850000      30.000000       0.000000      -0.000664      -0.176338      -0.176359
       0.900000       0.000000       0.000000      -0.000664      -0.189229      -0.189263
       0.900000       1.000000       0.000000      -0.000664      -0.189229      -0.189263
       0.900000       2.000000       0.000000      -0.000664      -0.189229      -0.189263
       0.900000       3.000000       0.000000      -0.000664      -0.189229      -0.189263
       0.900000       4.000000       0.000000      -0.000664      -0.189229      -0.189263
       0.900000       5.000000       0.000000      -0.000664      -0.189229      -0.189263
       0.900000       6.000000       0.000000      -0.000664      -0.189229      -0.189263
       0.900000       7.000000       0.000000      -0.000664      -0.189229      -0.189263
       0.900000       8.000000       0.000000      -0.000664      -0.189229      -0.189263
       0.900000       9.000000       0.000000      -0.000664      -0.189229      -0.189263
       0.900000      10.000000       0.000000      -0.000664      -0.189229      -0.189263
       0.900000      11.000000       0.000000      -0.000664      -0.189229      -0.189263
       0.900000      12.000000       0.000000      -0.000664      -0.189229      -0.189263
       0.900000      13.000000       0.000000      -0.000664      -0.189229      -0.189263
       0.900000      14.000000       0.000000      -0.000664      -0.189229      -0.189263
       0.900000      15.000000       0.000000      -0.000664      -0.189229      -0.189263
       0.900000      16.000000       0.000000      -0.000664      -0.189229      -0.189263
       0.900000      17.000000       0.000000      -0.000664      -0.189229      -0.189263
       0.900000      18.000000       0.000000      -0.000664      -0.189229      -0.189263
       0.900000      19.000000       0.000000      -0.000664      -0.189229      -0.189263
       0.900000      20.000000       0.000000      -0.000664      -0.189229      -0.189263
       0.900000      21.000000       0.000000      -0.000664      -0.189229      -0.189263
       0.900000      22.000000       0.000000      -0.000664      -0.189229      -0.189263
       0.900000      23.000000       0.000000      -0.000664      -0.189229      -0.189263
       0.900000      24.000000       0.000000      -0.000664      -0.189229      -0.189263
       0.900000      25.000000       0.000000      -0.000664      -0.189229      -0.189263
       0.900000      26.000000       0.000000      -0.000664      -0.189229      -0.189263
       0.900000      27.000000       0.000000      -0.000664      -0.189229      -0.189263
       0.900000      28.000000       0.000000      -0.000664      -0.189229      -0.189263
       0.900000      29.000000       0.000000      -0.000664      -0.189229      -0.189263
       0.900000      30.000000       0.000000      -0.000664      -0.189229      -0.189263
       0.950000       0.000000       0.000000      -0.000664      -0.212413      -0.212458
       0.950000       1.000000       0.000000      -0.000664      -0.212413      -0.212458
       0.950000       2.000000       0.000000      -0.000664      -0.212413      -0.212458
       0.950000       3.000000       0.000000      -0.000664      -0.212413      -0.212458
       0.950000       4.000000       0.000000      -0.000664      -0.212413      -0.212458
       0.950000       5.000000       0.000000      -0.000664      -0.212413      -0.212458
       0.950000       6.000000       0.000000      -0.000664      -0.212413      -0.212458
       0.950000       7.000000       0.000000      -0.000664      -0.212413      -0.212458
       0.950000       8.000000       0.000000      -0.000664      -0.212413      -0.212458
       0.950000       9.000000       0.000000      -0.000664      -0.212413      -0.212458
       0.950000      10.000000       0.000000      -0.000664      -0.212413      -0.212458
       0.950000      11.000000       0.000000      -0.000664      -0.212413      -0.212458
       0.950000      12.000000       0.000000      -0.000664      -0.212413      -0.212458
       0.950000      13.000000       0.000000      -0.000664      -0.212413      -0.212458
       0.950000      14.000000       0.000000      -0.000664      -0.212413      -0.212458
       0.950000      15.000000       0.000000      -0.000664      -0.212413      -0.212458
       0.950000      16.000000       0.000000      -0.000664      -0.212413      -0.212458
       0.950000      17.000000       0.000000      -0.000664      -0.212413      -0.212458
       0.950000      18.000000       0.000000      -0.000664      -0.212413      -0.212458
       0.950000      19.000000       0.000000      -0.000664      -0.212413      -0.212458
       0.950000      20.000000       0.000000      -0.000664      -0.212413      -0.212458
       0.950000      21.000000       0.000000      -0.000664      -0.212413      -0.212458
       0.950000      22.000000       0.000000      -0.000664      -0.212413      -0.212458
       0.950000      23.000000       0.000000      -0.000664      -0.212413      -0.212458
       0.950000      24.000000       0.000000      -0.000664      -0.212413      -0.212458
       0.950000      25.000000       0.000000      -0.000664      -0.212413      -0.212458
       0.950000      26.000000       0.000000      -0.000664      -0.212413      -0.212458
       0.950000      27.000000       0.000000      -0.000664      -0.212413      -0.212458
       0.950000      28.000000       0.000000      -0.000664      -0.212413      -0.212458
       0.950000      29.000000       0.000000      -0.000664      -0.212413      -0.212458
       0.950000      30.000000       0.000000      -0.000664      -0.212413      -0.212458
       1.000000       0.000000       0.000000      -0.000664      -0.048736      -0.314807
       1.000000       1.000000       0.000000      -0.000664      -0.048736      -0.314807
       1.000000       2.000000       0.000000      -0.000664      -0.048736      -0.314807
       1.000000       3.000000       0.000000      -0.000664      -0.048736      -0.314807
       1.000000       4.000000       0.000000      -0.000664      -0.048736      -0.314807
       1.000000       5.000000       0.000000      -0.000664      -0.048736      -0.314807
       1.000000       6.000000       0.000000      -0.000664      -0.048736      -0.314807
       1.000000       7.000000       0.000000      -0.000664      -0.048736      -0.314807
       1.000000       8.000000       0.000000      -0.000664      -0.048736      -0.314807
       1.000000       9.000000       0.000000      -0.000664      -0.048736      -0.314807
       1.000000      10.000000       0.000000      -0.000664      -0.048736      -0.314807
       1.000000      11.000000       0.000000      -0.000664      -0.048736      -0.314807
       1.000000      12.000000       0.000000      -0.000664      -0.048736      -0.314807
       1.000000      13.000000       0.000000      -0.000664      -0.048736      -0.314807
       1.000000      14.000000       0.000000      -0.000664      -0.048736      -0.314807
       1.000000      15.000000       0.000000      -0.000664      -0.048736      -0.314807
       1.000000      16.000000       0.000000      -0.000664      -0.048736      -0.314807
       1.000000      17.000000       0.000000      -0.000664      -0.048736      -0.314807
       1.000000      18.000000       0.000000      -0.000664      -0.048736      -0.314807
       1.000000      19.000000       0.000000      -0.000664      -0.048736      -0.314807
       1.000000      20.000000       0.000000      -0.000664      -0.048736      -0.314807
       1.000000      21.000000       0.000000      -0.000664      -0.048736      -0.314807
       1.000000      22.000000       0.000000      -0.000664      -0.048736      -0.314807
       1.000000      23.000000       0.000000      -0.000664      -0.048736      -0.314807
       1.000000      24.000000       0.000000      -0.000664      -0.048736      -0.314807
       1.000000      25.000000       0.000000      -0.000664      -0.048736      -0.314807
       1.000000      26.000000       0.000000      -0.000664      -0.048736      -0.314807
       1.000000      27.000000       0.000000      -0.000664      -0.048736      -0.314807
       1.000000      28.000000       0.000000      -0.000664      -0.048736      -0.314807
       1.000000      29.000000       0.000000      -0.000664      -0.048736      -0.314807
       1.000000      30.000000       0.000000      -0.000664      -0.048736      -0.314807
       1.050000       0.000000       0.000000      -0.000664      -0.094538      -0.265187
       1.050000       1.000000       0.000000      -0.000664      -0.094538      -0.265187
       1.050000       2.000000       0.000000      -0.000664      -0.094538      -0.265187
       1.050000       3.000000       0.000000      -0.000664      -0.094538      -0.265187
       1.050000       4.000000       0.000000      -0.000664      -0.094538      -0.265187
       1.050000       5.000000       0.000000      -0.000664      -0.094538      -0.265187
       1.050000       6.000000       0.000000      -0.000664      -0.094538      -0.265187
       1.050000       7.000000       0.000000      -0.000664      -0.094538      -0.265187
       1.050000       8.000000       0.000000      -0.000664      -0.094538      -0.265187
       1.050000       9.000000       0.000000      -0.000664      -0.094538      -0.265187
       1.050000      10.000000       0.000000      -0.000664      -0.094538      -0.265187
       1.050000      11.000000       0.000000      -0.000664      -0.094538      -0.265187
       1.050000      12.000000       0.000000      -0.000664      -0.094538      -0.265187
       1.050000      13.000000       0.000000      -0.000664      -0.094538      -0.265187
       1.050000      14.000000       0.000000      -0.000664      -0.094538      -0.265187
       1.050000      15.000000       0.000000      -0.000664      -0.094538      -0.265187
       1.050000      16.000000       0.000000      -0.000664      -0.094538      -0.265187
       1.050000      17.000000       0.000000      -0.000664      -0.094538      -0.265187
       1.050000      18.000000       0.000000      -0.000664      -0.094538      -0.265187
       1.050000      19.000000       0.000000      -0.000664      -0.094538      -0.265187
       1.050000      20.000000       0.000000      -0.000664      -0.094538      -0.265187
       1.050000      21.000000       0.000000      -0.000664      -0.094538      -0.265187
       1.050000      22.000000       0.000000      -0.000664      -0.094538      -0.265187
       1.050000      23.000000       0.000000      -0.000664      -0.094538      -0.265187
       1.050000      24.000000       0.000000      -0.000664      -0.094538      -0.265187
       1.050000      25.000000       0.000000      -0.000664      -0.094538      -0.265187
       1.050000      26.000000       0.000000      -0.000664      -0.094538      -0.265187
       1.050000      27.000000       0.000000      -0.000664      -0.094538      -0.265187
       1.050000      28.000000       0.000000      -0.000664      -0.094538      -0.265187
       1.050000      29.000000       0.000000      -0.000664      -0.094538      -0.265187
       1.050000      30.000000       0.000000      -0.000664      -0.094538      -0.265187
       1.100000       0.000000       0.000000      -0.000664      -0.082269      -0.258499
       1.100000       1.000000       0.000000      -0.000664      -0.082269      -0.258499
       1.100000       2.000000       0.000000      -0.000664      -0.082269      -0.258499
       1.100000       3.000000       0.000000      -0.000664      -0.082269      -0.258499
       1.100000       4.000000       0.000000      -0.000664      -0.082269      -0.258499
       1.100000       5.000000       0.000000      -0.000664      -0.082269      -0.258499
       1.100000       6.000000       0.000000      -0.000664      -0.082269      -0.258499
       1.100000       7.000000       0.000000      -0.000664      -0.082269      -0.258499
       1.100000       8.000000       0.000000      -0.000664      -0.082269      -0.258499
       1.100000       9.000000       0.000000      -0.000664      -0.082269      -0.258499
       1.100000      10.000000       0.000000      -0.000664      -0.082269      -0.258499
       1.100000      11.000000       0.000000      -0.000664      -0.082269      -0.258499
       1.100000      12.000000       0.000000      -0.000664      -0.082269      -0.258499
       1.100000      13.000000       0.000000      -0.000664      -0.082269      -0.258499
       1.100000      14.000000       0.000000      -0.000664      -0.082269      -0.258499
       1.100000      15.000000       0.000000      -0.000664      -0.082269      -0.258499
       1.100000      16.000000       0.000000      -0.000664      -0.082269      -0.258499
       1.100000      17.000000       0.000000      -0.000664      -0.082269      -0.258499
       1.100000      18.000000       0.000000      -0.000664      -0.082269      -0.258499
       1.100000      19.000000       0.000000      -0.000664      -0.082269      -0.258499
       1.100000      20.000000       0.000000      -0.000664      -0.082269      -0.258499
       1.100000      21.000000       0.000000      -0.000664      -0.082269      -0.258499
       1.100000      22.000000       0.000000      -0.000664      -0.082269      -0.258499
       1.100000      23.000000       0.000000      -0.000664      -0.082269      -0.258499
       1.100000      24.000000       0.000000      -0.000664      -0.082269      -0.258499
       1.100000      25.000000       0.000000      -0.000664      -0.082269      -0.258499
       1.100000      26.000000       0.000000      -0.000664      -0.082269      -0.258499
       1.100000      27.000000       0.000000      -0.000664      -0.082269      -0.258499
       1.100000      28.000000       0.000000      -0.000664      -0.082269      -0.258499
       1.100000      29.000000       0.000000      -0.000664      -0.082269      -0.258499
       1.100000      30.000000       0.000000      -0.000664      -0.082269      -0.258499
       1.150000       0.000000       0.017456       0.000000      -0.067586      -0.203048
       1.150000       1.000000       0.017456       0.000000      -0.067586      -0.203048
       1.150000       2.000000       0.017456       0.000000      -0.067586      -0.203048
       1.150000       3.000000       0.017456       0.000000      -0.067586      -0.203048
       1.150000       4.000000       0.017456       0.000000      -0.067586      -0.203048
       1.150000       5.000000       0.017456       0.000000      -0.067586      -0.203048
       1.150000       6.000000       0.017456       0.000000      -0.067586      -0.203048
       1.150000       7.000000       0.017456       0.000000      -0.067586      -0.203048
       1.150000       8.000000       0.017456       0.000000      -0.067586      -0.203048
       1.150000       9.000000       0.017456       0.000000      -0.067586      -0.203048
       1.150000      10.000000       0.017456       0.000000      -0.067586      -0.203048
       1.150000      11.000000       0.017456       0.000000      -0.067586      -0.203048
       1.150000      12.000000       0.017456       0.000000      -0.067586      -0.203048
       1.150000      13.000000       0.017456       0.000000      -0.067586      -0.203048
       1.150000      14.000000       0.017456       0.000000      -0.067586      -0.203048
       1.150000      15.000000       0.017456       0.000000      -0.067586      -0.203048
       1.150000      16.000000       0.017456       0.000000      -0.067586      -0.203048
       1.150000      17.000000       0.017456       0.000000      -0.067586      -0.203048
       1.150000      18.000000       0.017456       0.000000      -0.067586      -0.203048
       1.150000      19.000000       0.017456       0.000000      -0.067586      -0.203048
       1.150000      20.000000       0.017456       0.000000      -0.067586      -0.203048
       1.150000      21.000000       0.017456       0.000000      -0.067586      -0.203048
       1.150000      22.000000       0.017456       0.000000      -0.067586      -0.203048
       1.150000      23.000000       0.017456       0.000000      -0.067586      -0.203048
       1.150000      24.000000       0.017456       0.000000      -0.067586      -0.203048
       1.150000      25.000000       0.017456       0.000000      -0.067586      -0.203048
       1.150000      26.000000       0.017456       0.000000      -0.067586      -0.203048
       1.150000      27.000000       0.017456       0.000000      -0.067586      -0.203048
       1.150000      28.000000       0.017456       0.000000      -0.067586      -0.203048
       1.150000      29.000000       0.017456       0.000000      -0.067586      -0.203048
       1.150000      30.000000       0.017456       0.000000      -0.067586      -0.203048
       1.200000       0.000000       0.022501       0.000000      -0.064799      -0.185296
       1.200000       1.000000       0.022501       0.000000      -0.064799      -0.185296
       1.200000       2.000000       0.022501       0.000000      -0.064799      -0.185296
       1.200000       3.000000       0.022501       0.000000      -0.064799      -0.185296
       1.200000       4.000000       0.022501       0.000000      -0.064799      -0.185296
       1.200000       5.000000       0.022501       0.000000      -0.064799      -0.185296
       1.200000       6.000000       0.022501       0.000000      -0.064799      -0.185296
       1.200000       7.000000       0.022501       0.000000      -0.064799      -0.185296
       1.200000       8.000000       0.022501       0.000000      -0.064799      -0.185296
       1.200000       9.000000       0.022501       0.000000      -0.064799      -0.185296
       1.200000      10.000000       0.022501       0.000000      -0.064799      -0.185296
       1.200000      11.000000       0.022501       0.000000      -0.064799      -0.185296
       1.200000      12.000000       0.022501       0.000000      -0.064799      -0.185296
       1.200000      13.000000       0.022501       0.000000      -0.064799      -0.185296
       1.200000      14.000000       0.022501       0.000000      -0.064799      -0.185296
       1.200000      15.000000       0.022501       0.000000      -0.064799      -0.185296
       1.200000      16.000000       0.022501       0.000000      -0.064799      -0.185296
       1.200000      17.000000       0.022501       0.000000      -0.064799      -0.185296
       1.200000      18.000000       0.022501       0.000000      -0.064799      -0.185296
       1.200000      19.000000       0.022501       0.000000      -0.064799      -0.185296
       1.200000      20.000000       0.022501       0.000000      -0.064799      -0.185296
       1.200000      21.000000       0.022501       0.000000      -0.064799      -0.185296
       1.200000      22.000000       0.022501       0.000000      -0.064799      -0.185296
       1.200000      23.000000       0.022501       0.000000      -0.064799      -0.185296
       1.200000      24.000000       0.022501       0.000000      -0.064799      -0.185296
       1.200000      25.000000       0.022501       0.000000      -0.064799      -0.185296
       1.200000      26.000000       0.022501       0.000000      -0.064799      -0.185296
       1.200000      27.000000       0.022501       0.000000      -0.064799      -0.185296
       1.200000      28.000000       0.022501       0.000000      -0.064799      -0.185296
       1.200000      29.000000       0.022501       0.000000      -0.064799      -0.185296
       1.200000      30.000000       0.022501       0.000000      -0.064799      -0.185296
       1.250000       0.000000       0.019782       0.000000      -0.064981      -0.176186
       1.250000       1.000000       0.019782       0.000000      -0.064981      -0.176186
       1.250000       2.000000       0.019782       0.000000      -0.064981      -0.176186
       1.250000       3.000000       0.019782       0.000000      -0.064981      -0.176186
       1.250000       4.000000       0.019782       0.000000      -0.064981      -0.176186
       1.250000       5.000000       0.019782       0.000000      -0.064981      -0.176186
       1.250000       6.000000       0.019782       0.000000      -0.064981      -0.176186
       1.250000       7.000000       0.019782       0.000000      -0.064981      -0.176186
       1.250000       8.000000       0.019782       0.000000      -0.064981      -0.176186
       1.250000       9.000000       0.019782       0.000000      -0.064981      -0.176186
       1.250000      10.000000       0.019782       0.000000      -0.064981      -0.176186
       1.250000      11.000000       0.019782       0.000000      -0.064981      -0.176186
       1.250000      12.000000       0.019782       0.000000      -0.064981      -0.176186
       1.250000      13.000000       0.019782       0.000000      -0.064981      -0.176186
       1.250000      14.000000       0.019782       0.000000      -0.064981      -0.176186
       1.250000      15.000000       0.019782       0.000000      -0.064981      -0.176186
       1.250000      16.000000       0.019782       0.000000      -0.064981      -0.176186
       1.250000      17.000000       0.019782       0.000000      -0.064981      -0.176186
       1.250000      18.000000       0.019782       0.000000      -0.064981      -0.176186
       1.250000      19.000000       0.019782       0.000000      -0.064981      -0.176186
       1.250000      20.000000       0.019782       0.000000      -0.064981      -0.176186
       1.250000      21.000000       0.019782       0.000000      -0.064981      -0.176186
       1.250000      22.000000       0.019782       0.000000      -0.064981      -0.176186
       1.250000      23.000000       0.019782       0.000000      -0.064981      -0.176186
       1.250000      24.000000       0.019782       0.000000      -0.064981      -0.176186
       1.250000      25.000000       0.019782       0.000000      -0.064981      -0.176186
       1.250000      26.000000       0.019782       0.000000      -0.064981      -0.176186
       1.250000      27.000000       0.019782       0.000000      -0.064981      -0.176186
       1.250000      28.000000       0.019782       0.000000      -0.064981      -0.176186
       1.250000      29.000000       0.019782       0.000000      -0.064981      -0.176186
       1.250000      30.000000       0.019782       0.000000      -0.064981      -0.176186
       1.300000       0.000000       0.023251       0.000000      -0.061526      -0.166608
       1.300000       1.000000       0.023251       0.000000      -0.061526      -0.166608
       1.300000       2.000000       0.023251       0.000000      -0.061526      -0.166608
       1.300000       3.000000       0.023251       0.000000      -0.061526      -0.166608
       1.300000       4.000000       0.023251       0.000000      -0.061526      -0.166608
       1.300000       5.000000       0.023251       0.000000      -0.061526      -0.166608
       1.300000       6.000000       0.023251       0.000000      -0.061526      -0.166608
       1.300000       7.000000       0.023251       0.000000      -0.061526      -0.166608
       1.300000       8.000000       0.023251       0.000000      -0.061526      -0.166608
       1.300000       9.000000       0.023251       0.000000      -0.061526      -0.166608
       1.300000      10.000000       0.023251       0.000000      -0.061526      -0.166608
       1.300000      11.000000       0.023251       0.000000      -0.061526      -0.166608
       1.300000      12.000000       0.023251       0.000000      -0.061526      -0.166608
       1.300000      13.000000       0.023251       0.000000      -0.061526      -0.166608
       1.300000      14.000000       0.023251       0.000000      -0.061526      -0.166608
       1.300000      15.000000       0.023251       0.000000      -0.061526      -0.166608
       1.300000      16.000000       0.023251       0.000000      -0.061526      -0.166608
       1.300000      17.000000       0.023251       0.000000      -0.061526      -0.166608
       1.300000      18.000000       0.023251       0.000000      -0.061526      -0.166608
       1.300000      19.000000       0.023251       0.000000      -0.061526      -0.166608
       1.300000      20.000000       0.023251       0.000000      -0.061526      -0.166608
       1.300000      21.000000       0.023251       0.000000      -0.061526      -0.166608
       1.300000      22.000000       0.023251       0.000000      -0.061526      -0.166608
       1.300000      23.000000       0.023251       0.000000      -0.061526      -0.166608
       1.300000      24.000000       0.023251       0.000000      -0.061526      -0.166608
       1.300000      25.000000       0.023251       0.000000      -0.061526      -0.166608
       1.300000      26.000000       0.023251       0.000000      -0.061526      -0.166608
       1.300000      27.000000       0.023251       0.000000      -0.061526      -0.166608
       1.300000      28.000000       0.023251       0.000000      -0.061526      -0.166608
       1.300000      29.000000       0.023251       0.000000      -0.061526      -0.166608
       1.300000      30.000000       0.023251       0.000000      -0.061526      -0.166608
       1.350000       0.000000       0.023664       0.000000      -0.058670      -0.162185
       1.350000       1.000000       0.023664       0.000000      -0.058670      -0.162185
       1.350000       2.000000       0.023664       0.000000      -0.058670      -0.162185
       1.350000       3.000000       0.023664       0.000000      -0.058670      -0.162185
       1.350000       4.000000       0.023664       0.000000      -0.058670      -0.162185
       1.350000       5.000000       0.023664       0.000000      -0.058670      -0.162185
       1.350000       6.000000       0.023664       0.000000      -0.058670      -0.162185
       1.350000       7.000000       0.023664       0.000000      -0.058670      -0.162185
       1.350000       8.000000       0.023664       0.000000      -0.058670      -0.162185
       1.350000       9.000000       0.023664       0.000000      -0.058670      -0.162185
       1.350000      10.000000       0.023664       0.000000      -0.058670      -0.162185
       1.350000      11.000000       0.023664       0.000000      -0.058670      -0.162185
       1.350000      12.000000       0.023664       0.000000      -0.058670      -0.162185
       1.350000      13.000000       0.023664       0.000000      -0.058670      -0.162185
       1.350000      14.000000       0.023664       0.000000      -0.058670      -0.162185
       1.350000      15.000000       0.023664       0.000000      -0.058670      -0.162185
       1.350000      16.000000       0.023664       0.000000      -0.058670      -0.162185
       1.350000      17.000000       0.023664       0.000000      -0.058670      -0.162185
       1.350000      18.000000       0.023664       0.000000      -0.058670      -0.162185
       1.350000      19.000000       0.023664       0.000000      -0.058670      -0.162185
       1.350000      20.000000       0.023664       0.000000      -0.058670      -0.162185
       1.350000      21.000000       0.023664       0.000000      -0.058670      -0.162185
       1.350000      22.000000       0.023664       0.000000      -0.058670      -0.162185
       1.350000      23.000000       0.023664       0.000000      -0.058670      -0.162185
       1.350000      24.000000       0.023664       0.000000      -0.058670      -0.162185
       1.350000      25.000000       0.023664       0.000000      -0.058670      -0.162185
       1.350000      26.000000       0.023664       0.000000      -0.058670      -0.162185
       1.350000      27.000000       0.023664       0.000000      -0.058670      -0.162185
       1.350000      28.000000       0.023664       0.000000      -0.058670      -0.162185
       1.350000      29.000000       0.023664       0.000000      -0.058670      -0.162185
       1.350000      30.000000       0.023664       0.000000      -0.058670      -0.162185
       1.400000       0.000000       0.019777       0.000000      -0.055968      -0.159052
       1.400000       1.000000       0.019777       0.000000      -0.055968      -0.159052
       1.400000       2.000000       0.019777       0.000000      -0.055968      -0.159052
       1.400000       3.000000       0.019777       0.000000      -0.055968      -0.159052
       1.400000       4.000000       0.019777       0.000000      -0.055968      -0.159052
       1.400000       5.000000       0.019777       0.000000      -0.055968      -0.159052
       1.400000       6.000000       0.019777       0.000000      -0.055968      -0.159052
       1.400000       7.000000       0.019777       0.000000      -0.055968      -0.159052
       1.400000       8.000000       0.019777       0.000000      -0.055968      -0.159052
       1.400000       9.000000       0.019777       0.000000      -0.055968      -0.159052
       1.400000      10.000000       0.019777       0.000000      -0.055968      -0.159052
       1.400000      11.000000       0.019777       0.000000      -0.055968      -0.159052
       1.400000      12.000000       0.019777       0.000000      -0.055968      -0.159052
       1.400000      13.000000       0.019777       0.000000      -0.055968      -0.159052
       1.400000      14.000000       0.019777       0.000000      -0.055968      -0.159052
       1.400000      15.000000       0.019777       0.000000      -0.055968      -0.159052
       1.400000      16.000000       0.019777       0.000000      -0.055968      -0.159052
       1.400000      17.000000       0.019777       0.000000      -0.055968      -0.159052
       1.400000      18.000000       0.019777       0.000000      -0.055968      -0.159052
       1.400000      19.000000       0.019777       0.000000      -0.055968      -0.159052
       1.400000      20.000000       0.019777       0.000000      -0.055968      -0.159052
       1.400000      21.000000       0.019777       0.000000      -0.055968      -0.159052
       1.400000      22.000000       0.019777       0.000000      -0.055968      -0.159052
       1.400000      23.000000       0.019777       0.000000      -0.055968      -0.159052
       1.400000      24.000000       0.019777       0.000000      -0.055968      -0.159052
       1.400000      25.000000       0.019777       0.000000      -0.055968      -0.159052
       1.400000      26.000000       0.019777       0.000000      -0.055968      -0.159052
       1.400000      27.000000       0.019777       0.000000      -0.055968      -0.159052
       1.400000      28.000000       0.019777       0.000000      -0.055968      -0.159052
       1.400000      29.000000       0.019777       0.000000      -0.055968      -0.159052
       1.400000      30.000000       0.019777       0.000000      -0.055968      -0.159052
       1.450000       0.000000       0.016169       0.000000      -0.055670      -0.155728
       1.450000       1.000000       0.016169       0.000000      -0.055670      -0.155728
       1.450000       2.000000       0.016169       0.000000      -0.055670      -0.155728
       1.450000       3.000000       0.016169       0.000000      -0.055670      -0.155728
       1.450000       4.000000       0.016169       0.000000      -0.055670      -0.155728
       1.450000       5.000000       0.016169       0.000000      -0.055670      -0.155728
       1.450000       6.000000       0.016169       0.000000      -0.055670      -0.155728
       1.450000       7.000000       0.016169       0.000000      -0.055670      -0.155728
       1.450000       8.000000       0.016169       0.000000      -0.055670      -0.155728
       1.450000       9.000000       0.016169       0.000000      -0.055670      -0.155728
       1.450000      10.000000       0.016169       0.000000      -0.055670      -0.155728
       1.450000      11.000000       0.016169       0.000000      -0.055670      -0.155728
       1.450000      12.000000       0.016169       0.000000      -0.055670      -0.155728
       1.450000      13.000000       0.016169       0.000000      -0.055670      -0.155728
       1.450000      14.000000       0.016169       0.000000      -0.055670      -0.155728
       1.450000      15.000000       0.016169       0.000000      -0.055670      -0.155728
       1.450000      16.000000       0.016169       0.000000      -0.055670      -0.155728
       1.450000      17.000000       0.016169       0.000000      -0.055670      -0.155728
       1.450000      18.000000       0.016169       0.000000      -0.055670      -0.155728
       1.450000      19.000000       0.016169       0.000000      -0.055670      -0.155728
       1.450000      20.000000       0.016169       0.000000      -0.055670      -0.155728
       1.450000      21.000000       0.016169       0.000000      -0.055670      -0.155728
       1.450000      22.000000       0.016169       0.000000      -0.055670      -0.155728
       1.450000      23.000000       0.016169       0.000000      -0.055670      -0.155728
       1.450000      24.000000       0.016169       0.000000      -0.055670      -0.155728
       1.450000      25.000000       0.016169       0.000000      -0.055670      -0.155728
       1.450000      26.000000       0.016169       0.000000      -0.055670      -0.155728
       1.450000      27.000000       0.016169       0.000000      -0.055670      -0.155728
       1.450000      28.000000       0.016169       0.000000      -0.055670      -0.155728
       1.450000      29.000000       0.016169       0.000000      -0.055670      -0.155728
       1.450000      30.000000       0.016169       0.000000      -0.055670      -0.155728
